# Supplementary material for: The Different Metabolic Responses of Resistant and Susceptible Wheats to Fusarium graminearum Inoculation
Source: Metabolites. 2022 Aug 6;12(8):727. doi: 10.3390/metabo12080727 (PMC9413380; doi:10.3390/metabo12080727)
Supplement: Supplementary file 1 [file metabolites-12-00727-s001.zip]

Archive with 1 entries (1 files):
- metabolites-1826451-supplementary.pdf
